# Supplementary material for: Adding Depth to Microplastics
Source: Environ Sci Technol. 2023 Sep 8;57(37):14015–23. doi: 10.1021/acs.est.3c03620 (PMC10515489; doi:10.1021/acs.est.3c03620)
Supplement: Supplementary file 2 — es3c03620_si_002.txt [file es3c03620_si_002.txt]

FILE .docx: 
	contains tables and figures mentioned in the main text, plus some further details on MPs carachteristics and the new protocol for volume measurement.

IMJ_Aanalysis_Macro: 
	contains the Macro used for the image analysis.

R_MPs_Volume_TESTS: 
	contains the R code used to elaborate the data retrieved from the Image Analysis.  It is suggested to make an INPUT-OUTPUT folder for IMJ_Analysis_Macro and then copy its content with R in another folder named according to the MPs group analyzed. This specific step is not present in the script as the choice is left to the user.

R_custom_functions:
	containes the custom function written for the R_MPs_Volume_TESTS
