# Supplementary material for: Adding Depth to Microplastics
Source: Environ Sci Technol. 2023 Sep 8;57(37):14015–23. doi: 10.1021/acs.est.3c03620 (PMC10515489; doi:10.1021/acs.est.3c03620)
Supplement: Supplementary file 4 — es3c03620_si_004.txt [file es3c03620_si_004.txt]

```{r functions models and statistics}

fun_long<-function(list_wide,names_pl,values_pl,from_pl,to_pl){
  LONG_IP<-lapply({{list_wide}},pivot_longer,cols = {{from_pl}}:{{to_pl}},names_to={{names_pl}},values_to={{values_pl}})
  DF_long_p<-LONG_IP[[1]]
  for (i in 2:length(LONG_IP)) {
  DF_long_p<-rbind(DF_long_p,LONG_IP[[i]])}
DF_long_p<-DF_long_p[,c(1,2,3)]#add4
  indexP<-which(colnames(DF_long_p)=={{names_pl}}) 
  indexcol<-sym(colnames(DF_long_p[,indexP]))
return(DF_long_p)
}

fun_long_filter<-function(df,value_g,a){ 
df_0<-filter({{df}},{{value_g}} == {{a}}) 
  if(nrow(df_0)>0){
df <- df[ ! df$ID_list_row %in% df_0$ID_list_row, ]
return(df)}else{
return(df) 
 } 
}

fun_wide<-function(df_list,row_id){
  for (i in 1:length(df_list)){
  df_list[[i]]$ID_list_row=paste0(row_id,i,"_",seq.int(1:nrow(df_list[[i]])))
  }
  df<-bind_rows(df_list)
  df$ID <- substr(df$ID_list_row, 0, 3)
  df<-relocate(df,ID_list_row)
  df<-relocate(df,ID) 
}


#MODELS
fun_medina<-function(Area){
  Medina_V <- 4/3*3.14*(sqrt(Area/3.14))^3 
  return(Medina_V)
}
fun_simon<-function(Major,Minor,ratio){
  Simon_V <- 4/3*(Major/2)*(Minor/2)*(ratio*Minor/2)*3.14
  return(Simon_V)
}

fun_Tanoiri_1<-function(Major,Minor){#for primary
  Tanoiri_V <- 4/3*(Major/2)*(Minor/2)*(0.565*Major/2)*3.14
  return(Tanoiri_V)
}

fun_Tanoiri_2<-function(Major,Minor){#for secondary
  Tanoiri_V <- 4/3*(Major/2)*(Minor/2)*(0.372*Minor/2)*3.14
  return(Tanoiri_V)
}


fun_Tanoiri_PAR_m<-function(Major,Minor,par){#for secondary
  Tanoiri_V <- 4/3*(Major/2)*(Minor/2)*(par*Minor/2)*3.14
  return(Tanoiri_V_PAR_m)
}

fun_Tanoiri_PAR_M<-function(Major,Minor,par){#for secondary
  Tanoiri_V <- 4/3*(Major/2)*(Minor/2)*(par*Major/2)*3.14
  return(Tanoiri_V_PAR_M)
}


fun_cozar<-function(Major){
  Cozar_V <- 0.1*(Major)^3
  return(Cozar_V)
}
fun_isobe<-function(Major){
  Isobe_V <- 0.4*Major*((Major/2)^2)*3.14
  return(Isobe_V)
}


##including a parameter for irregularity
fun_Barchiesi<-function(M,m,ratio,Perim){
a<-(M/2)
b<-(m/2)
h<-((a-b)/(a+b))^2
P_ellipsRII<-3.14*(a+b)*(1+(3*h/(10+sqrt(4-3*h))))
  Cf<-(P_ellipsRII/Perim)^3
  new_V <- 4/3*(M/2)*(m/2)*(ratio*m/2)*3.14*Cf
  return(new_V)
}

fun_Tanoiri_PAR_m<-function(Major,Minor,par){
  Tanoiri_V_PAR_m <- 4/3*(Major/2)*(Minor/2)*(par*Minor/2)*3.14
  return(Tanoiri_V_PAR_m)
}

fun_Tanoiri_PAR_M<-function(Major,Minor,par){
  Tanoiri_V_PAR_M <- 4/3*(Major/2)*(Minor/2)*(par*Major/2)*3.14
  return(Tanoiri_V_PAR_M)
}

```

```{r functions optimization}

OPTI_M<-function(pm,Major,Minor,LABDATA){
  repeat{
    #pm<-0.565
    #Major<-myfiles_f[[1]]$Major
    #Minor<-myfiles_f[[1]]$Minor
    #LABDATA<-SUM_modT[7,1]
  a<-(pm-0.050)
  b<-(pm+0.050)
  parameter<-seq(a,b,by=0.001)
  Tanoiri_pm<-c()
  RSS_T<-c()
  for(i in 1:length(parameter)){
  Tanoiri_pm[i] <- sum(4/3*(Major/2)*(Minor/2)*(parameter[i]*Major/2)*3.14)/1000
  RSS_T[i]<-(Tanoiri_pm[i]-LABDATA)^2
  }
  OPTI_par<-min(RSS_T)
  INDEX<-which(RSS_T %in% OPTI_par)
  if(INDEX!=length(RSS_T)&INDEX!=1){
    break
  }
 pm<-parameter[INDEX]}
  return(rbind(parameter[INDEX],RSS_T[INDEX]))
}


OPTI_m<-function(pm,Major,Minor,LABDATA){
  repeat{
  a<-(pm-0.050)
  b<-(pm+0.050)
  parameter<-seq(a,b,by=0.001)
  Tanoiri_pm<-c()
  RSS_T<-c()
  for(i in 1:length(parameter)){
  Tanoiri_pm[i] <- sum(4/3*(Major/2)*(Minor/2)*(parameter[i]*Minor/2)*3.14)/1000
  RSS_T[i]<-(Tanoiri_pm[i]-LABDATA)^2
  }
  OPTI_par<-min(RSS_T) 
  INDEX<-which(RSS_T %in% OPTI_par)
  if(INDEX!=length(RSS_T)&INDEX!=1){
    break
  }
 pm<-parameter[INDEX]}
  return(rbind(parameter[INDEX],RSS_T[INDEX]))
}


OPTI_ISOBE<-function(pm,Major,LABDATA){
  repeat{
  a<-(pm-0.050)
  b<-(pm+0.050)
  parameter<-seq(a,b,by=0.001)
  ISOBE_pm<-c()
  RSS_T<-c()
  for(i in 1:length(parameter)){
  ISOBE_pm[i] <- sum(parameter[i]*Major*((Major/2)^2)*3.14/1000)
  RSS_T[i]<-(ISOBE_pm[i]-LABDATA)^2
  }
  OPTI_par<-min(RSS_T)
  INDEX<-which(RSS_T %in% OPTI_par)
  if(INDEX!=length(RSS_T)&INDEX!=1){
    break
  }
 pm<-parameter[INDEX]}
  return(rbind(parameter[INDEX],RSS_T[INDEX]))
}


OPTI_COZAR<-function(pm,Major,LABDATA){
  repeat{
  a<-(pm-0.050)
  b<-(pm+0.050)
  parameter<-seq(a,b,by=0.001)
 COZAR_pm<-c()
  RSS_T<-c()
  for(i in 1:length(parameter)){
  COZAR_pm[i] <- sum(parameter[i]*(Major)^3/1000)
  RSS_T[i]<-(COZAR_pm[i]-LABDATA)^2
  }
  OPTI_par<-min(RSS_T)
  INDEX<-which(RSS_T %in% OPTI_par)
  if(INDEX!=length(RSS_T)&INDEX!=1){
    break
  }
 pm<-parameter[INDEX]}
  return(rbind(parameter[INDEX],RSS_T[INDEX]))
}


OPTI_B<-function(pm,M,m,Perim,LABDATA){
  repeat{
  k<-(pm-0.050)
  z<-(pm+0.050)
  parameter<-seq(k,z,by=0.001)
  B_pm<-c()
  RSS_T<-c()
  a<-(M/2)
  b<-(m/2)
  h<-((a-b)/(a+b))^2
  P_ellipsRII<-3.14*(a+b)*(1+(3*h/(10+sqrt(4-3*h))))
  Cf<-(P_ellipsRII/Perim)^3
  for(i in 1:length(parameter)){
  B_pm[i] <- sum(4/3*(M/2)*(m/2)*(parameter[i]*m/2)*3.14*Cf)/1000
  RSS_T[i]<-(B_pm[i]-LABDATA)^2
  }
  OPTI_par<-min(RSS_T)
  INDEX<-which(RSS_T %in% OPTI_par)
  if(INDEX!=length(RSS_T)&INDEX!=1){
    break
  }
 pm<-parameter[INDEX]}
  return(rbind(parameter[INDEX],RSS_T[INDEX]))
}
  
```  
