# Supplementary material for: Adding Depth to Microplastics
Source: Environ Sci Technol. 2023 Sep 8;57(37):14015–23. doi: 10.1021/acs.est.3c03620 (PMC10515489; doi:10.1021/acs.est.3c03620)
Supplement: Supplementary file 5 — es3c03620_si_005.txt [file es3c03620_si_005.txt]

function IMJAnalysis (input, output, filename) {
open(input + filename);
makeRectangle(30, 450, 5958, 2898); //to be changed at every batch (or at least checked)
run("Crop");
run("Set Scale...", "distance=42 known=1 unit=mm"); //to be set once per batch with the ruler or for each image depending on the reference object
run("Enhance Contrast...", "saturated=5");
run("HSB Stack");
run("Delete Slice");
run("Delete Slice");
run("Auto Threshold", "method=Minimum ignore_black white");
run("Remove Outliers...", "radius=4 threshold=50 which=Bright");
run("Remove Outliers...", "radius=4 threshold=50 which=Dark");
setOption("BlackBackground", false);
run("Convert to Mask");
run("Analyze Particles...", "size=200-Infinity display exclude");
filenameIM = File.nameWithoutExtension;
name = filenameIM+"areaREF"+".csv";
saveAs("Results",output + name);
run("Clear Results");
makeRectangle(28, 12, 4812, 2886); //to be changed at every batch (or at least checked)
//to be changed at every batch (or at least checked) 

run("Crop");

run("Set Measurements...", "area perimeter bounding fit shape feret's redirect=None decimal=2");
run("Analyze Particles...", "size=0-Infinity  show=Outlines display exclude");
filenameIM  = filename.substring(0, filename.length() - 4);
name = filenameIM +".JPG";
saveAs("jpg",output + name);
close();
filename = filename.substring(0, filename.length() - 4);
name = filename +"part"+".csv";
saveAs("Results",output + name);
run("Clear Results");
run("Close");
close();
}
input =  "..."; //your path for input folder
output = "..."; //your path for output folder
setBatchMode(true); 
listIN = getFileList (input);
for (i = 0; i < listIN.length; i++) {
if (endsWith(listIN[i], "batch1.JPG")) 
        IMJAnalysis(input, output, listIN[i]);
}

setBatchMode(false);
